# Supplementary material for: Deep Learning Model-Based Architectures for Lung Tumor Mutation Profiling: A Systematic Review
Source: Cancers (Basel). 2025 Nov 10;17(22):3619. doi: 10.3390/cancers17223619 (PMC12650746; doi:10.3390/cancers17223619)
Supplement: Supplementary file 1 [file cancers-17-03619-s001.zip]

Archive with 1 entries (1 files):
- cancers-3948387-Table S1.pdf
